# Supplementary material for: Effectiveness of two extended-release buprenorphine formulations during postoperative period in neonatal rats
Source: PLoS One. 2022 Oct 17;17(10):e0276327. doi: 10.1371/journal.pone.0276327 (PMC9576048; doi:10.1371/journal.pone.0276327)
Supplement: S1 Data — (XLSX) [file pone.0276327.s001.xlsx]

## Sheet: body weight
	Saline (n=8)	Saline SEM	Bup SR (n=10)	Bup SR SEM	XR-Lo (n=10)	XR-Lo SEM	XR-Hi (n=10)	XR-Hi SEM
-1	14.63	0.263	15	0.258	15.2	0.249	14.9	0.407
24	17.88	0.295	16.7	0.26	16.9	0.433	16.8	0.416
48	20.38	0.375	18.8	0.327	19.2	0.467	18.9	0.379
72	22.75	0.25	21.4	0.34	21.7	0.367	21.8	0.389

## Sheet: contra thermal hypersensitivity
		Saline (n=8)	Saline SEM		Bup-SR (n=10)	Bup-SR SEM		XR-Lo (n=10)	XR-Lo SEM		XR-Hi (n=10)	XR-Hi SEM
-1		14.17	1.24		15.9	1.0775		16.706	0.829599		16.3425	0.765242
1		11.22	1.45		18.124	0.5876		18.54	0.4595		18.6475	0.3525
4		11.04	0.69		17.437	0.588		16.7655	0.839381		17.452	0.715456
8		10.52	1.41		16.8	0.449		17.3405	0.768675		15.766	0.819362
24		10.75	1.17		17.398	0.436344		16.337	0.865687		15.9335	0.78842
48		12.5	1.06		13.3855	0.71488		13.3025	1.22695		14.069	1.034
72		15.56	1.077		14.152	0.696171		13.6785	0.886358		14.019	0.89533

## Sheet: ipsi thermal hypersensitivity
		Saline (n=8)	Saline SEM		Bup-SR (n=10)	Bup-SR SEM		XR-Lo (n=10)	XR-Lo SEM		XR-Hi (n=10)	XR-Hi SEM
-1		16.799	1.38		15.468	1.2196		15.631	0.6624		17.4395	0.4697
1		5.3375	0.4182		15.715	1.12744		15.1985	1.141		13.803	0.8558
4		7.125	0.722		11.843	1.153		10.9666	0.824431		11.627	1.1855
8		6.86	0.81		10.636	0.728		12.478	0.975697		11.5522	0.898329
24		10.85	1.37		13.18	0.79		13.5195	1.0162		11.296	1.09437
48		11.14	1.22		11.325	0.908		10.597	0.771369		10.658	0.498159
72		14.03	0.73		11.18	0.9566		10.5535	0.982414		11.1	0.928617

## Sheet: Sheet3
		Bup-SR	Bup-SR SEM	XR-Lo	XR-Lo SEM	XR-Hi	XR-Hi SEM
1		3.375	1.904	9.75	1.278	17.03	8.098
4		4.121	1.986	3.813	0.518	4.963	1.703
8		0.665	0.244	2.89	0.525	2.025	0.875
24		0.681	0.388	0.527	0.144	1.682	0.433
48		0.51	0.148	0.438	0.219	0.463	0.185
72		0.215		0.298		0.549	0.063
